# Supplementary material for: The Involvement of the Laccase Gene Cglac13 in Mycelial Growth, Germ Tube Development, and the Pathogenicity of Colletotrichum gloeosporioides from Mangoes
Source: J Fungi (Basel). 2023 Apr 23;9(5):503. doi: 10.3390/jof9050503 (PMC10219046; doi:10.3390/jof9050503)
Supplement: Supplementary file 1 [file jof-09-00503-s001.zip]

Archive with 1 entries (1 files):
- jof-2281340-supplementary.pdf
